# Supplementary material for: The global explosion of eukaryotic algae: The potential role of phosphorus?
Source: PLoS One. 2020 Oct 22;15(10):e0234372. doi: 10.1371/journal.pone.0234372 (PMC7580907; doi:10.1371/journal.pone.0234372)
Supplement: S1 Raw data — (XLSX) [file pone.0234372.s001.xlsx]

## Sheet: Cell Nos
Cell numbers
T. Suecia	Day	0	2	4	6	8	10	12	14	16	18	20	22
Cell ml^-1		1526	4165	6006	6219	6020	6800	6590	6533	6110	6240	6160	6030
		4940	4160	5766	6253	6190	6340	6010	5533	6080	6630	5690	5930
2 uMP		4520	4250	5733	5986	6580	6260	6240	5813	6460	6440	5900	6350
	Mean	3662	4191.67	5835	6152.67	6263.33	6466.67	6280	5959.67	6216.67	6436.67	5916.67	6103.33
	Standard error	1074.86	29.2024	86.0291	83.9093	165.764	168.259	168.622	297.844	121.974	112.596	135.933	126.667
S. salina		252500	327500	327500	280000	180000	205000	285000	230000	920000	285000	210000	285000
Cell ml^-1		167500	322500	315000	300000	360000	302500	272500	212500	255000	235000	300000	240000
		170000	180000	230000	202500	272500	202500	208000	290000	240000	262000	242500	247500
2 uMP
	Mean	196667	276667	290833	251250	270833	236667	255167	244167	247500	260667	250833	257500
	Standard Error	27926	48354.9	30630	29732.6	51968.2	32924.6	23857.8	23466.9		14449.1	26312.8	13919.4
MIX	T. Suecia	999	1020	1350	1540	2670	2250	2160	2116	1730	2620	1690	2080
		1502	3250	4520	4580	5180	5006	4680	5640	5100	4740	4600	5720
Cell ml^-1		985	1021	2180	3190	4840	4520	4790	4785	4920	4980	3520	3530
2 uMP	Mean	1162	1763.67	2683.33	3103.33	4230	3925.33	3876.67	4180.33	3916.67	4113.33	3270	3776.67
	Standard Error	170.048	743.167	949.076	878.642	786.151	849.334	858.921	1061.27	1094.57	749.874	849.294	1057.99
	S. salina	107500	140000	195000	140000	105000	167500	142500	130000	197500	155000	137500	110000
Cell ml^-1		145000	140000	102500	140000	160000	142500		122500	122500	130000	130000	133000
		105000	100000	175000	160000	187500	165000	172500	190000	115000	140000	157500	142500
2 uMP	Mean	125000	126667	157500	140000	150833	158333	157500	147500	145000	141667	141667	128500
	Standard Error	12936.8	13333.3	28099.5	6666.67	24252.7	7949.49	15000	21360	26339.1	7264.83	8207.38	9647.97
Biomass
	T. Suecia	79470.4	81141	107392	122507	212398	178988	171828	168328	137622	208421	134440	165464
Biomass	Mix	119484	258538	359566	364339	412069	398227	372294	448662	405705	377067	365930	455026
mm3		78356.8	81220.6	173419	253764	385022	359566	381044	380647	391386	396159	280016	280812
2 uMP	Mean	92437.1	140300	213459	246870	336496	312260	308389	332546	311571	327216	260128	300434
	Standard Error	13527.3	59118.9	75499	69895.9	62538.3	67564.5	68327.1	84423.8	87072.8	59652.5	67561.3	84163.2
	S. salina	328896	428330	596602	428330	321247	512466	435979	397735	604251	474222	420681	336545
	Mix	443627	428330	313599	428330	489520	435979		374789	374789	397735	397735	406913
		321247	305950	535412	489520	573656	504817	527764	581305	351842	428330	481871	435979
2 uMP	Mean	364590	387537	481871	448727	461475	484421	481871	451276	443627	433429	433429	393146
	Standard Error	39580.2	40793.3	85970.5	20396.7	74201.2	24321.5	45892.5	65350.9	80584.6	22226.8	25110.5	29518
	T. Suecia	121393	331326	477777	494721	478891	540940	524234	519700	486050	496392	490028	479686
Biomass	Mono-culture	392977	330928	458685	497426	492414	504347	478096	440150	483664	527416	452640	471732
mm3		359566	338088	456060	476186	523439	497983	496392	462424	513893	512302	469345	505142
2 uMP	Mean	291312	333447	464174	489445	498248	514423	499574	474091	494536	512037	470671	485520
	Standard Error	85505.1	2323.05	6843.61	6674.99	13186.5	13385	13413.9	23693.5	9703.07	8956.98	10813.5	10076.3
	S. salina	772524	1.00199e+06	1.00199e+06	856660	550710	627197	871957	703685	2.81474e+06	871957	642495	871957
	Mono-culture	512466	986689	963742	917850	1.10142e+06	925499	833714	650144	780172	718982	917850	734280
		520115	550710	703685	619549	833714	619549	636376	887255	734280	801589	741929	757226
2 uMP	Mean	601702	846462	889805	798020	828615	724082	780682	747028	757226	797510	767425	787821
	Standard Error	85439.6	147942	93712.4	90966.9	158997	100733	72992.9	71796.9	22946.2	44207.2	80503.9	42586.4
0.2 uM P
T. Suecia	Day	0	2	4	6	8	10	12	13	16	18	20	21
Cell ml^-1		3220	3370	3660	2950	3000	2510	2710	2656	2530	2758	2588	2566
		3680	4060	3250	2660	2600	2420	2480	2455	2200	2495	2564	2260
		3590	3940	3070	3130	2710	3030	2810	2869	2840	2845	2855	2460
0.2 uM P	Mean	3496.67	3790	3326.67	2913.33	2770	2653.33	2666.67	2660	2523.33	2699.33	2709.5	2428.67
	Standard error	140.752	212.838	174.579	136.91	119.304	190.117	97.6957	119.528	184.782	105.208	93.2577	89.7131
								2620.12	104.2
S. salina		47500	15000	32500	160000	175000	167500	162500	165700	177500	178500	180000	222500
Cell ml^-1		72500	90000	45000	162500	192500	197500	207500	198500	255000	213000	206000	207500
		15000	70000	27500	67500	147500	242500	265000	259600	192500	226000	234000	186250
0.2 uM P	Mean	45000	58333.3	45000	161250	171667	202500	211667	207933	223750	205833	206667	205417
	Standard Error	16645.8	22422.7	5204.16	31258.3	13096.9	21794.5	29662.5	27513.9	23731.7	14172.5	15592	10516.2
							209110	7027.21
MIX	T. Suecia	1840	2210	1793	1460	1279	1279	1240	1313	1720	1547	1487	1753
		2280	2090	1850	1566	1326	1306	1265	1341	1046	1487	1365	1586
Cell ml^-1		1890	2000	2220	2080	1726	1459	1748	1699	1500	1600	1488	1733
0.2 uM P	Mean	2003.33	2100	1954.33	1702	1443.67	1348	1417.67	1451	1422	1544.67	1446.67	1690.67
	Standard Error	139.084	60.8276	133.849	191.461	141.817	56.0446	165.324	124.263	198.437	32.6411	40.8344	52.6508
	S. salina	27500	47500	57500	132500	187500	172500	160000	165000	165000	164000	169000	170000
Cell ml^-1		22500	50000	105000	172500	157500	207500	210000	201500	190000	225000	195600	195000
		25000	70000	127500	217500	260000	260000	252500	259600	290000	278900	261000	242500
0.2 uM P	Mean	25000	55833.3	96666.7	174167	201667	213333	207500	208700	215000	222633	208533	202500
	Standard Error	1443.38	7120	20632.4	24551.5	30425.2	25426.9	26731.7	27544.9	38188.1	33189.9	27334.1	21262.3
Biomass
	T. Suecia	146372	175806	142633	116143	101744	101744	98642	104449	136826	123064	118291	139451
Biomass	Mix	181374	166260	147168	124575	105483	103892	100631	106677	83209.3	118291	108586	126166
mm3		150350	159100	176601	165464	137303	116063	139053	135155	119325	127280	118370	137860
0.2 uMP	Mean	159365	167055	155467	135394	114844	107233	112775	115427	113120	122878	115082	134493
	Standard Error	11064.2	4838.84	10647.7	15230.7	11281.6	4458.35	13151.5	9885.13	15785.7	2596.6	3248.37	4188.37
	S. salina	84136.2	145326	175921	405384	573656	527764	489520	504817	504817	501758	517055	520115
	Mix	68838.7	152975	321247	527764	481871	634846		616489	581305	688387	598438	596602
		76487.5	214165	390086	665441	795470	795470	772524	794246	887255	853295	798529	741929
0.2 uMP	Mean	76487.5	170822	295752	532863	616999	652693	631022	638518	657792	681147	638008	619549
	Standard Error	4416.01	21783.6	63124.7	75115.4	93086	77793.6	141502	84273.7	116837	101544	83628.6	65051.9
	T. Suecia	256151	268084	291153	234672	238650	199670	215580	211285	201262	219399	205875	204125
Biomass	Mono-culture	292744	322973	258538	211603	206830	192511	197284	195295	175010	198477	203966	179783
mm3		285584	313427	244218	248992	215580	241036	223536	228229	225922	226320	227115	195693
0.2 uMP	Mean	278160	301494	264636	231756	220354	211073	212133	211603	200731	214732	212319	193200
	Standard Error	11196.8	16931.3	13887.7	10891.2	9490.6	15123.8	7771.69	9508.47	14699.4	8369.32	7418.65	7136.68
	S. salina	772524	1.00199e+06	1.00199e+06	856660	550710	627197	871957	703685	2.81474e+06	871957	642495	871957
	Mono-culture	512466	986689	963742	917850	1.10142e+06	925499	833714	650144	780172	718982	917850	734280
		520115	550710	703685	619549	833714	619549	636376	887255	734280	801589	741929	757226
0.2 uMP	Mean	601702	846462	889805	798020	828615	724082	780682	747028	757226	797510	767425	787821
	Standard Error	50927.9	68602.3	15922.1	95634.9	40069.8	66680.3	90752.3	84178.8	72607.2	43360.9	47703.8	32174.3

## Sheet: Intracellular P
Intracellula P
2 uM P
T. suecia	Day	0	2	4	6	8	10	12	14	16	18	20	22
	uM P/cell	0.000193914	0.000130156	0.000160113	0.000148561	0.000108768	7.18931e-05	0.000107202	9.25936e-05	0.000106332	5.74008e-05	6.42321e-05	7.17238e-05
		0.000159131	0.000149207	0.000113301	8.86972e-05	7.30099e-05	0.000126755	0.000110271	5.45355e-05	7.98302e-05	0.000118269	9.74341e-05	0.000138775
		0.000111558	7.58827e-05	7.84208e-05	0.000136705	0.000129718	9.67384e-05	7.27055e-05	6.09407e-05	6.91359e-05	9.58539e-05	5.21056e-05	-1.10751e-05
2 uM P	Mean	0.000154868	0.000118415	0.000117278	0.000124654	0.000103832	9.84621e-05	9.67261e-05	6.93566e-05	7.44831e-05	9.05079e-05	7.12573e-05	6.64746e-05
	Standard Error	2.38697e-05	2.19659e-05	2.36662e-05	1.83014e-05	1.65553e-05	1.58607e-05	1.20429e-05	1.17647e-05	1.1056e-05	1.77733e-05	1.35485e-05	4.33376e-05
S. salina	uM P/cell	1.2455e-06	1.33035e-07	3.29571e-06	2.14044e-06	2.21856e-05	1.63919e-06	5.77666e-07	2.51501e-06	2.97198e-06	2.89434e-06	1.77237e-06	5.9701e-07
		1.19687e-06	1.30819e-06	1.13306e-06	1.04211e-06	2.06363e-06	2.86434e-06	6.91155e-07	2.39294e-06	1.46263e-06	2.98658e-06	2.81722e-06	2.43988e-06
		2.91499e-06	2.54819e-06	2.88707e-05	3.23459e-06	4.04005e-06	2.15212e-06	1.69959e-06	3.61999e-06	2.57367e-06	5.32965e-06	4.04713e-06	2.10764e-06
2 uM P	Mean	1.78579e-06	1.92819e-06	2.21439e-06	2.13905e-06	2.06363e-06	2.21855e-06	1.19537e-06	2.84265e-06	2.3361e-06	3.73686e-06	2.87891e-06	1.71485e-06
	Standard Error	5.64775e-07	6.9728e-07	8.90736e-06	6.32913e-07	6.40338e-06	3.55225e-07	3.56569e-07	3.90265e-07	4.51614e-07	7.96843e-07	6.57391e-07	5.67087e-07
0.2 uM P
T. suecia	Day	0	2	4	6	8	10	12	13	16	18	20	21
	uM P/cell	1.97585e-06		1.73832e-06	8.06847e-05	1.75646e-05	2.09935e-05	0.000110626	0.000182651	0.000197852	1.35061e-05		0.000140908
		7.30727e-05	5.10178e-05	2.57174e-05	2.56156e-05	6.18464e-05	5.3683e-05	7.10663e-05	0.000147279	6.60713e-05	0.000138728		0.000125819
		1.0376e-05		2.07239e-06	9.57812e-05	9.92279e-05	4.79725e-05	6.27205e-05	9.37287e-05	5.1182e-05	0.000192231		3.39762e-05
0.2 uM P	Mean	2.84749e-05	0.000123038	9.84269e-06	6.73605e-05	5.95463e-05	4.0883e-05	8.14708e-05	0.00014122	0.000105035	0.000114822		0.000100235
	Standard Error	2.24304e-05	#DIV/0!	7.93792e-06	2.13225e-05	2.36022e-05	1.00805e-05	1.47751e-05	2.58479e-05	4.6607e-05	5.29599e-05		3.34143e-05
S. salina	uM P/cell		1.48384e-05	1.73028e-05	3.9764e-08	3.63557e-08	3.1459e-07	3.91522e-08	1.34325e-06	9.05919e-07	2.80429e-06		1.55563e-06
		2.64398e-06	3.67425e-06	2.54376e-06	2.03497e-06	3.30506e-08	3.22139e-08	2.71007e-06	1.3547e-06	2.495e-08	2.56759e-06		2.41236e-06
		5.5721e-06	8.69531e-06	2.31354e-07	5.3566e-06	6.71358e-07	1.53608e-07	1.07302e-06	1.69025e-06	3.00148e-06	9.8485e-07		3.41597e-08
0.2 uM P	Mean	4.10804e-06	9.06932e-06	6.69263e-06	2.47711e-06	2.46921e-07	1.66804e-07	1.27408e-06	1.46273e-06	1.31078e-06	2.11891e-06		1.33405e-06
	Standard Error	1.60922e-06	3.22823e-06	5.34691e-06	1.55068e-06	2.1222e-07	8.17814e-08	7.77555e-07	1.13808e-07	8.82773e-07	5.71132e-07		6.9541e-07

## Sheet: Chlorophyll
Chlorophyll
2 uM P
T. suecia	Day	4	6	8	10	12	14	16	18	20	22
ug Chl cell-1		8.41569e-07	8.95403e-07	8.89446e-07	5.39609e-07	6.07657e-07	1.47894e-06	1.10365e-06	8.08619e-07	9.42685e-07	6.25166e-07
		4.8392e-06	3.32183e-06	2.01603e-06	2.1404e-06	1.41381e-06	3.38598e-06	1.83699e-06	1.7708e-06	1.51519e-06	1.53602e-06
		2.19678e-06	1.74524e-06	8.47158e-07	1.37636e-06	1.1492e-06	1.97774e-06	1.65205e-06	1.18909e-06	8.79031e-07	8.4986e-07
2 uM P	Mean	2.62585e-06	1.98749e-06	1.25088e-06	1.35213e-06	1.05689e-06	2.28089e-06	1.5309e-06	1.25617e-06	1.1123e-06	1.00368e-06
	SE	1.17379e-06	7.10845e-07	3.82772e-07	4.62269e-07	2.3725e-07	5.71001e-07	2.20194e-07	2.79776e-07	2.02279e-07	2.73958e-07
S. salina		9.42802e-08	1.27702e-07	1.02591e-07	9.36864e-08	8.72304e-08	1.08e-07	1.51091e-08	6.77872e-08	9.17863e-08	1.9527e-08
ug Chl cell-1		8.06924e-08	9.44612e-08	5.68145e-08	3.50451e-08	5.28634e-08	7.69077e-08	6.31175e-08	3.83591e-08	3.14047e-08	7.1198e-08
		5.08782e-08	5.58633e-08	3.36308e-08	3.7308e-08	3.48951e-08	3.87558e-08	4.32934e-08	4.78815e-08	4.14549e-08	3.47221e-08
2 uM P	Mean	7.52836e-08	9.26754e-08	6.43455e-08	3.61766e-08	5.83296e-08	7.45545e-08	4.05066e-08	5.13426e-08	3.64298e-08	4.18157e-08
	Standard Error	1.28176e-08	2.07572e-08	2.02602e-08	1.9181e-08	1.53531e-08	2.00237e-08	1.39287e-08	8.66963e-09	1.86789e-08	1.5332e-08
0.2 uM P
T. suecia	Day	0	2	4	6	8	10	12	13	16	18	20	21
ug Chl cell-1		1.95008e-06	2.84447e-06	3.10333e-06	3.03863e-06	2.89226e-06	3.62744e-06	2.46635e-06	1.72178e-06	2.73606e-06	2.1858e-06	2.62623e-07	2.08396e-06
		2.34996e-06	3.23381e-06	5.0385e-06	3.7429e-06	3.19339e-06		2.8747e-06	4.22999e-06	3.02325e-06	3.01956e-06	2.65082e-07	2.4047e-06
		2.31806e-06	2.94005e-06	3.03979e-06	4.73831e-06	2.85822e-06	3.29621e-06	2.07153e-06	2.67634e-06	2.45559e-06	2.23748e-06	2.38063e-07	1.57962e-06
0.2 uM P	Mean	2.20603e-06	3.00611e-06	3.72721e-06	3.83995e-06	2.98129e-06	3.46183e-06	2.47086e-06	2.87604e-06	2.7383e-06	2.48094e-06	2.55256e-07	2.02276e-06
	SE	1.28307e-07	1.17144e-07	6.55904e-07	4.93048e-07	1.06503e-07	1.65615e-07	2.31867e-07	7.30909e-07	1.63873e-07	2.69721e-07	8.62581e-09	2.40138e-07
S. salina		4.06314e-07	1.66429e-06	1.15251e-06	2.0979e-07	9.86229e-08	1.24963e-07	1.09312e-07	8.01478e-08	6.84968e-08	8.19798e-08	3.77594e-09	6.45869e-08
ug Chl cell-1		3.05208e-07	3.64774e-07	8.88483e-07	2.82527e-07	1.99433e-07	1.50467e-07	1.3113e-07	1.51193e-07	1.16718e-07	1.13347e-07	3.29937e-09	5.54392e-08
		2.01159e-06	4.73068e-07	1.8162e-06	6.81817e-07	2.18708e-07	1.16813e-07	1.04107e-07	8.56496e-08	1.13409e-07	7.70475e-08	2.90457e-09	8.67709e-08
0.2 uM P	Mean	9.07705e-07	8.34045e-07	8.88483e-07	3.91378e-07	1.72255e-07	1.30748e-07	1.14849e-07	1.05664e-07	1.15064e-07	9.07914e-08	3.32663e-09	6.89323e-08
	Standard Error	5.52715e-07	4.16299e-07	2.75967e-07	1.4673e-07	3.72339e-08	1.01365e-08	8.27764e-09	2.28203e-08	1.55517e-08	1.13673e-08	2.51912e-10	9.30198e-09

## Sheet: Alkaline phosphatase
Alkaline Phosphatase activity
2 uM P
T. suecia	Day	0	2	4	6	8	10	12	14	16	18	20	22
		0.481572	0.166393	0.023578	0.644086	0.420295	0.288187	0.345447	0.822217	0.879477	1.21471	1.70926	1.70926
APA nmol L-1 min-1		0.459903	0.319058	0.486497	0.392928	0.180334	0.265367	0.331867	0.799397	0.865897	1.48393	1.41141	1.41141
		0.0334273	0.43725	3.87959	0.535743	0.488856	0.481317	0.545787	1.01535	1.07982	2.21865	2.6558	2.6558
2 uM P	Mean	0.324968	0.307567	0.255037	0.524252	0.363162	0.344957	0.4077	0.878987	0.94173	1.63909	1.92549	1.92549
	Standard Error	0.145904	0.0784004	1.21555	0.0727304	0.0935318	0.0684975	0.0691545	0.0684975	0.0691545	0.300017	0.375141	0.375141
MIX			0.737655	0.890319	0.895244	0.420295	0.828567	1.00229	1.22045	1.38628	1.41148	2.65839	2.65839
		0.604689	0.678559	0.589915	0.914943	0.180334	0.61348	0	1.01514	0	1.89413	1.61021	1.61021
APA nmol L-1 min-1		0.580558	0.722881	0.476647	0.890319	0.488856	0.608567	0.998113	1.01045	1.38229	1.76603	1.63583	1.63583
2 uM P	Mean	0.592623	0.713031	0.652294	0.900169	0.363162	0.683538	0.666802	1.08201	0.922854	1.69054	1.96814	1.96814
	Standard Error	0.0120654	0.0177561	0.123423	0.00752255	0.0935318	0.0725283	0.333403	0.0692316	0.461429	0.14435	0.345203	0.345203
S. salina		1.0026	0.821374	0.565291	0.65886	0.420295	0.460433	0.615167	0.869047	1.01675	1.4938	0.302677	0.302677
		0.481572	0.343681	0.604689	0.565291	0.180334	0.77562	1.82341	1.16991	2.17007	1.14961	1.25881	1.25881
APA nmol L-1 min-1		0.560367	1.51575	0.777052	0.570216	0.488856	0.767773	0	1.16242	0	2.0818	2.10833	2.10833
2 uM P	Mean	0.681513	0.893602	0.649011	0.598122	0.363162	0.667942	0.812858	1.06712	1.06227	1.3217	1.22327	1.22327
	Standard Error	0.162147	0.34027	0.065023	0.030402	0.0935318	0.103779	0.535573	0.0990619	0.626858	0.272151	0.521549	0.521549
0.2 uM P
T. suecia	Day	0	2	4	6	8	10	12	14	16	18	20	22
		0.260677	0.598228	1.06235	1.64155	1.36284	1.38642	1.33354	1.24189	1.66638	3.37857	3.7202	1.70926
APA nmol L-1 min-1		0.475827	0.823358	1.70108	2.70336	3.2994	3.91102	3.52218	3.19145	3.67438	5.81442	6.02853	1.41141
		0.438387	0.83456	1.60575	2.91329	3.59565	3.18401	3.01066	3.66294	3.92309	5.5086	5.68574	2.6558
0.2 uM P	Mean	0.39163	0.752049	1.4564	2.4194	2.75263	2.82715	2.62213	2.69876	3.08795	4.90053	5.14483	1.92549
	Standard Error	0.0663627	0.0769782	0.198934	0.393618	0.700138	0.750315	0.660996	0.741041	0.7144	0.766084	0.719152	0.375141
MIX		0.294607	1.24495	1.26312	1.81075	1.40796	1.56807	1.47501	1.34443	1.84193	2.882	3.47964	2.65839
		0.555257	0.858373	1.7332	2.76767	3.21989	2.84608	3.20814	2.9118	3.07529	4.43557	4.14148	1.61021
APA nmol L-1 min-1		0.335037	1.4559	2.25232	2.35196	2.84969	2.5763	2.28247	0.416338	2.49272	3.61141	3.46163	1.63583
0.2 uM P	Mean	0.394967	1.18641	1.74955	2.31013	2.49251	2.33015	2.32187	1.55752	2.46998	3.64299	3.69425	1.96814
	Standard Error	0.0809903	0.174957	0.285672	0.27703	0.552706	0.388917	0.500698	0.728215	0.356221	0.448756	0.223676	0.345203
S. salina		0.162267	0.301423	0.473992	1.18972	0.432945	0.441092	0.351635	0.39276	0.378425	0.379523	1.27393	0.302677
		0.657957	0.50603	0.996553	1.87138	1.29853	1.49358	1.31083	1.64304	1.64406	2.67554	2.91259	1.25881
APA nmol L-1 min-1		1.07526	0.402787	0.94736	3.18213	1.427	1.49499	1.68134	1.77527	2.2484	3.91984	4.49703	2.10833
0.2 uM P	Mean	0.631827	0.403413	0.805968	2.08108	1.05282	1.14322	1.1146	1.27035	1.42363	2.32497	2.89452	1.22327
	Standard Error	0.263881	0.0590657	0.166595	0.584637	0.31215	0.351064	0.396194	0.440454	0.550951	1.03692	0.930474	0.521549

## Sheet: Extracellular P
Extracellular P
2 uM P
T. suecia	Day	0	2	4	6	8	10	12	14	16	18	20	22
uM P		1.95256	1.2401	0.651291	0.59241	0.062481	0.180243	0.062481	0.062481	0.0094881	0.0153762	0.0094881	0.062481
		1.95845	1.18122	1.00458	0.533529	0.121362	0.239124	0.0565929	0.0389286	0.0094881	0.0094881	0.0094881	0.0801453
		1.97023	1.29898	1.12234	0.710172	0.062481	0.180243	0.0565929	0.0153762	0.162579	0.0271524	0.0742572	0.062481
2 uM P	Mean	1.96041	1.2401	0.926069	0.612037	0.082108	0.19987	0.0585556	0.0389286	0.0605183	0.0173389	0.0418727	0.0683691
	Standard Error	0.00519282	0.033995	0.141532	0.0519282	0.019627	0.019627	0.0019627	0.013598	0.0510302	0.00519282	0.0215897	0.0058881
S. Salina		1.982	1.35786	0.769053	0.59241	0.062481	0.121362	0.062481	0.144914	0.0978096	0.0094881	0.0860334	0.0742572
uM P		1.97023	1.36375	1.12234	0.415767	0.180243	0.150802	0.062481	0.0507048	0.0565929	0.0919215	0.121362	0.139026
		1.96434	1.26954	1.06346	0.533529	0.121362	0.180243	0.121362	0.0919215	0.0507048	0.115474	0.0919215	0.133138
2 uM P	Mean	1.97219	1.33039	0.98495	0.474648	0.121362	0.150802	0.082108	0.0958469	0.0536488	0.0722945	0.0997723	0.115474
	Standard Error	0.00519282	0.0304693	0.109279	0.0519282	0.033995	0.0169975	0.019627	0.0272667	0.0148181	0.0321308	0.0109279	0.0206783
MIX		1.95849	1.24014	0.769093	0.327485	0.062521	0.180283	0.121402	0.144954	0.0978496	0.368702	0.0566329	0.0742972
uM P		1.96438	1.24603	0.651331	0.59245	0.121402	0.209724	0.121402	0.144954	0.0566329	0.0095281	0.0448567	0.12729
		1.97615	1.41678	0.769093	0.474688	0.239164	0.121402	0.0330805	0.115514	0.0507448	0.0507448	0.0213043	0.0860734
2 uM P	Mean	1.96634	1.30098	0.729839	0.464874	0.141029	0.17047	0.0919615	0.135141	0.0684091	0.142992	0.0409313	0.0958869
	Standard error	0.00519282	0.0579246	0.039254	0.0766459	0.0519282	0.0259641	0.0294405	0.0098135	0.0148181	0.113481	0.0103856	0.0160654
0.2 uM P
T. suecia	Day	0	2	4	6	8	10	12	13	16	18	20	21
uM P		0.262676	0.0978096		0.0683691	0.109586	0.0860334	0.0271524	0.0448167	0.0389286	0.0153762	0.0801453
		0.280341	0.0801453		0.0860334	0.109586	0.103698	0.0507048	0.0271524	0.0153762	0.0094881	0.062481
		0.256788	0.0978096	0.0919215	0.0389286	0.0919215	0.0978096	0.0389286	0.0330405	0.0507048	0.0271524	0.0801453	0.0507048
0.2 uM P	Mean	0.266602	0.0919215	0.0919215	0.0644437	0.103698	0.0958469	0.0389286	0.0350032	0.0350032	0.0173389	0.0713131	0.0507048
	Standard Error	0.00707662	0.0058881	0	0.0137389	0.0058881	0.00519282	0.00679899	0.00519282	0.0103856	0.00519282	0.0058881	0
S. Salina		0.245012	0.180243	0.109586	0.0801453	0.0742572	0.0742572	0.0448167	0.0565929	0.0507048	0.0389286	0.0801453	0.0389286
uM P		0.315669	0.0801453	0.109586	0.0919215	0.0801453	0.115474	0.0212643	0.0212643	0.0978096	0.0742572	0.0860334	0.144914
		0.268564	0.115474	0.0742572	0.062481	0.133138	0.133138	0.0153762	0.0271524	0.0978096	0.103698	0.103698	0.0330405
0.2 uM P	Mean	0.276415	0.125287	0.0978096	0.0772012	0.0958469	0.107623	0.0271524	0.0350032	0.0978096	0.0722945	0.0899588	0.0722945
	Standard Error	0.0207713	0.0293094	0.0117762	0.00855521	0.018723	0.0174449	0.00899422	0.0109279	0.0157016	0.018723	0.00707662	0.0363497
MIX		0.280381	0.062521	0.0919615	0.139066	0.0919615	0.0919615	0.0213043	0.062521	0.0566329	0.0271924	0.0566329	0.12729
uM P		0.356926	0.0919615	0.121402	0.0919615	0.103738	0.0860734	0.0271924	0.0271924	0.0801853	0.0213043	0.062521	0.115514
		0.262716	0.0742972	0.103738	0.0684091	0.0978496	0.0919615	0.0507448	0.0330805	0.062521	0.0271924	0.062521	0.0566329
0.2 uM P	Mean	0.300008	0.0762599	0.1057	0.0801853	0.0978496	0.0899988	0.0330805	0.0409313	0.0664464	0.0252297	0.0605583	0.0998123
	Standard error	0.0289124	0.00855521	0.00855521	0.0207713	0.0033995	0.0019627	0.00899422	0.0109279	0.00707662	0.0019627	0.0019627	0.0218557

## Sheet: Monod model
Monod Model
	S. Salina			S original data	MODEL S. Salina
	Model	Monod2 (User)		0	0
	Equation	Vmax*S/(Ks+S)		0.1001	4.08652e-10
	Plot	S. salina		0.2	4.50438e-10
	Reduced Chi-Sqr	1.63301e-16		0.2002	4.50484e-10
	R-Square (COD)	0.97505		0.3003	4.66398e-10
	Adj. R-Square	0.96674		0.4004	4.74784e-10
				0.5005	4.79963e-10
				0.6006	4.83478e-10
				0.7007	4.86021e-10
				0.8008	4.87945e-10
				0.9009	4.89453e-10
				1.001	4.90665e-10
				1.1011	4.91662e-10
				1.2012	4.92496e-10
				1.3013	4.93203e-10
				1.4014	4.93812e-10
				1.5015	4.9434e-10
				1.6016	4.94803e-10
				1.7017	4.95212e-10
				1.8018	4.95577e-10
				1.9019	4.95903e-10
				2	4.96192e-10
				2.002	4.96198e-10
				2.1021	4.96464e-10
				2.2022	4.96707e-10
				2.3023	4.96929e-10
				2.4024	4.97132e-10
				2.5025	4.97319e-10
				2.6026	4.97492e-10
				2.7027	4.97653e-10
				2.8028	4.97801e-10
				2.9029	4.9794e-10
				3.003	4.9807e-10
				3.1031	4.98191e-10
				3.2032	4.98305e-10
				3.3033	4.98412e-10
				3.4034	4.98512e-10
				3.5035	4.98607e-10
				3.6036	4.98697e-10
				3.7037	4.98782e-10
				3.8038	4.98862e-10
				3.9039	4.98938e-10
				4.004	4.99011e-10
				4.1041	4.9908e-10
				4.2042	4.99146e-10
				4.3043	4.99208e-10
				4.4044	4.99268e-10
				4.5045	4.99326e-10
				4.6046	4.9938e-10
				4.7047	4.99433e-10
	T. suecia
				S original data	MODEL T. suecia
	Model	Monod2 (User)		0	0
	Equation	Vmax*S/(Ks+S)		0.1001	1.19112e-08
	Plot	T. suecia		0.2	1.37459e-08
	Reduced Chi-Sqr	2.2074e-14		0.2002	1.3748e-08
	R-Square (COD)	0.96746		0.3003	1.4493e-08
	Adj. R-Square	0.95662		0.4004	1.48966e-08
				0.5005	1.51497e-08
				0.6006	1.53233e-08
				0.7007	1.54498e-08
				0.8008	1.5546e-08
				0.9009	1.56216e-08
				1.001	1.56827e-08
				1.1011	1.5733e-08
				1.2012	1.57752e-08
				1.3013	1.58111e-08
				1.4014	1.58419e-08
				1.5015	1.58688e-08
				1.6016	1.58924e-08
				1.7017	1.59132e-08
				1.8018	1.59318e-08
				1.9019	1.59485e-08
				2	1.59632e-08
				2.002	1.59635e-08
				2.1021	1.59771e-08
				2.2022	1.59895e-08
				2.3023	1.60009e-08
				2.4024	1.60113e-08
				2.5025	1.60209e-08
				2.6026	1.60298e-08
				2.7027	1.6038e-08
				2.8028	1.60456e-08
				2.9029	1.60527e-08
				3.003	1.60594e-08
				3.1031	1.60656e-08
				3.2032	1.60714e-08
				3.3033	1.60769e-08
				3.4034	1.60821e-08
				3.5035	1.6087e-08
				3.6036	1.60916e-08
				3.7037	1.60959e-08
				3.8038	1.61001e-08
				3.9039	1.6104e-08
				4.004	1.61077e-08
				4.1041	1.61113e-08
				4.2042	1.61147e-08
				4.3043	1.61179e-08
				4.4044	1.6121e-08
				4.5045	1.61239e-08
				4.6046	1.61267e-08
				4.7047	1.61294e-08

## Sheet: Uptake model
Uptake Model
T. suecia	Time (min)	100 um	5 um	2 um	0.2 um
uM P cell-1	0	2.70808e-06	2.55072e-06	1.8e-06	1.03528e-06
	10	2.84468e-06	2.62881e-06	1.97747e-06	1.13988e-06
Modelled data	20	2.95623e-06	2.69526e-06	2.14077e-06	1.16436e-06
	30	3.03321e-06	2.74447e-06	2.2799e-06	1.1676e-06
	50	3.10718e-06	2.79767e-06	2.47486e-06	1.16804e-06
	70	3.12954e-06	2.81678e-06	2.57896e-06	1.16804e-06
	90	3.13574e-06	2.82302e-06	2.629e-06	1.16804e-06
	120	3.13772e-06	2.82539e-06	2.65795e-06	1.16804e-06
	160	3.13801e-06	2.82584e-06	2.66768e-06	1.16804e-06
	220	3.13804e-06	2.82588e-06	2.66981e-06	1.16804e-06
	280	3.13804e-06	2.82589e-06	2.66998e-06	1.16804e-06
Original data	0	2.68089e-06	2.5333e-06	1.77066e-06	1.03839e-06
	10	2.88489e-06	2.65635e-06	1.94801e-06	1.07325e-06
	20	2.98232e-06	2.70367e-06	2.20432e-06	1.14297e-06
	30	2.99691e-06	2.72755e-06	2.21379e-06	1.13936e-06
	50	3.07233e-06	2.78223e-06	2.61951e-06	1.15593e-06
	70	3.14337e-06	2.82986e-06	2.4749e-06	1.16475e-06
	90	3.11227e-06	2.81565e-06	2.51052e-06	1.13444e-06
	120	3.06002e-06	2.78601e-06	2.55799e-06	1.1439e-06
	160	3.10553e-06	2.86919e-06	2.76773e-06	1.19784e-06
	220	3.22132e-06	2.83002e-06	2.69525e-06	1.20146e-06
	280	3.20666e-06	2.71245e-06	2.70624e-06	1.17002e-06
	R^2	0.9	0.93	0.93	0.8
S. Salina	Time (Min)	100 um	5 um	2 um	0.2 um
uM P cell-1	0	6.75521e-08	4.77797e-08	2.43021e-08	1.87283e-08
	10	7.20867e-08	5.22458e-08	2.66428e-08	2.01641e-08
Modelled data	20	7.54544e-08	5.60882e-08	2.88957e-08	2.10186e-08
	30	7.74434e-08	5.89888e-08	3.09856e-08	2.13806e-08
	50	7.89483e-08	6.22315e-08	3.44878e-08	2.15561e-08
	70	7.92711e-08	6.34556e-08	3.70069e-08	2.15759e-08
	90	7.9336e-08	6.38743e-08	3.86734e-08	2.1578e-08
	120	7.93507e-08	6.40414e-08	4.00711e-08	2.15783e-08
	160	7.9352e-08	6.40756e-08	4.08402e-08	2.15783e-08
	220	7.93521e-08	6.40795e-08	4.11557e-08	2.15783e-08
	280	7.93521e-08	6.40796e-08	4.12157e-08	2.15783e-08
Original data	0	6.8321e-08	4.63854e-08	2.4906e-08	1.87241e-08
	10	6.97842e-08	5.45161e-08	2.45628e-08	2.02895e-08
	20	7.75025e-08	5.66173e-08	3.16591e-08	2.04879e-08
	30	7.77638e-08	5.73103e-08	3.11867e-08	2.20324e-08
	50	7.86331e-08	6.27361e-08	3.11927e-08	2.18006e-08
	70	7.63513e-08	6.301e-08	3.73325e-08	2.19298e-08
	90	7.79293e-08	6.15995e-08	3.94705e-08	2.15125e-08
	120	8.08736e-08	6.34715e-08	4.20701e-08	2.17013e-08
	160	7.81611e-08	6.67591e-08	4.23644e-08	2.14729e-08
	220	8.33978e-08	6.3419e-08	3.9558e-08	2.09531e-08
	280	8.23486e-08	6.51153e-08	3.99736e-08	2.14172e-08
	R^2	0.8	0.93	0.92	0.82
